# Supplementary material for: Gay Community Stress Scale with Its Cultural Translation and Adaptions in Taiwan
Source: Int J Environ Res Public Health. 2022 Sep 15;19(18):11649. doi: 10.3390/ijerph191811649 (PMC9517012; doi:10.3390/ijerph191811649)
Supplement: Supplementary file 1 [file ijerph-19-11649-s001.zip]

Archive with 1 entries (1 files):
- ijerph-1872362-supplementary.pdf
